# Supplementary material for: Versatile nitrate-respiring heterotrophs are previously concealed contributors to sulfur cycle
Source: Nat Commun. 2025 Jan 31;16:1202. doi: 10.1038/s41467-025-56588-1 (PMC11782648; doi:10.1038/s41467-025-56588-1)
Supplement: Supplementary file 4 — Source Data [file 41467_2025_56588_MOESM4_ESM.xlsx]

## Sheet: Figure 1
Fig.1a								Fig.1b											Fig.1c											Fig.1d
Time (h)	Sulfate_1	Sulfate_2	Sulfate_3	Sulfide_1	Sulfide_2	Sulfide_3			dsrA	sqr	napA	narG	nirS	nirK	norB	nosZ	nrfA		Time (h)	Nitrate_with_sulfide_1	Nitrate_with_sulfide_2	Nitrate_with_sulfide_3	Sulfide_1	Sulfide_2	Sulfide_3	Nitrate_non_sulfide_1	Nitrate_non_sulfide_2	Nitrate_non_sulfide_3		Time (h)	Nitrate_1	Nitrate_2	Nitrate_3	Nitrous oxide_1	Nitrous oxide_2	Nitrous oxide_3	Dinitrogen_gas_1	Dinitrogen_gas_2	Dinitrogen_gas_3	Ammonium_1	Ammonium_2	Ammonium_3
0	734.63	793.12	774.22	0	0	0		1	22033.4	267497	1875.55	7.16736e+06	290627	45.02	22731.5	875083	10757.1		0	314.54	293.3	312.38	45.38	49.91	66.23	316.41	294.25	298.97		0	283.41	301.53	310.29	0	0	0	0	0	0	0	0	0
12	715.26	775.94	732.43	8.74	5.69	4.7		2	27935.2	231255	5327.49	6.56272e+06	583180	179.88	16635.4	1.40347e+06	8021.14		12	295.66	270.29	289.98	28.67	31.59	61.45	274.04	251.79	266.8		10	255.72	270.9	220.61	0	0	0	0	0	0	0	0	0
28	663.61	732.5	770.53	41.48	34.31	14.51		3	15230.1	63747.2	3224.46	4.472e+06	185744	252.12	23312	606288	5663.06		28	206.13	186.54	232.74	7.52	10.3	31.74	201.1	235.95	259.31		23	203.69	231.77	170.45	4.48	1.27	7.15	0	0.74	0.43	0	0	0
32	676.72	703.41	723.91	49.91	35.06	3.46													32	147.58	99.57	135.08	0	0	0.52	176.05	202.89	214.93		30	185.56	194.53	165.23	3.97	4.6	3.04	6.51	5.41	17.81	0	0	0.03
39	629.15	687.24	709.54	58.37	50.85	10.34													39	98.56	53.68	76.15	0	0	0	148.24	175.6	158.44		44	152.03	177.35	186.92	11.21	7.33	6.39	4.34	6.84	9.67	0.07	0.32	0
52	627.84	635.45	717.34	52.75	72.93	13.04													52	78.6	65.07	43.26	0	0	0	121.22	172.93	165.07		55	49.8	42.92	83.45	48.03	63.23	67.84	8.3	11.09	31.56	5.02	5.13	2.42
																														65	0	0	0.18	119.45	107.54	89.42	22.26	42.5	76.46	18.77	16.21	6.09
																														78	0	0	0	174.61	151.92	175.37	78.14	90.37	114.12	10.83	26.25	6.78

## Sheet: Figure 2
Fig.2a							Fig.2b							Fig.2c					Fig.2d					Fig.2e				Fig.2f				Fig.2g				Fig.2h							Fig.2i
Density_(12Ci+12Co)+N+S	Copies_(12Ci+12Co)+N+S	Density_(13Ci+12Co)+N+S	Copies_(13Ci+12Co)+N+S	Density_(12Ci+13Co)+N+S	Copies_(12Ci+13Co)+N+S		Density_(12Ci+12Co)+N	Copies_(12Ci+12Co)+N	Density_(12Ci+13Co)+N	Copies_(12Ci+13Co)+N	Density_(12Ci+13Co)+N	Copies_(12Ci+13Co)+N		Taxonomy	(12Ci+12Co)	(13Ci+12Co)	(12Ci+13Co)		Taxonomy	(12Ci+12Co)	(13Ci+12Co)	(12Ci+13Co)		Taxonomy	12Co	13Co		Taxonomy	12Ci	13Ci		Taxonomy	12Ci	13Ci		Density_12Co	Abundance_12Co	Density_(12Ci+12Co)+N	Abundance_(12Ci+12Co)+N	Density_(12Ci+12Co)+N+S	Abundance_(12Ci+12Co)+N+S		Density_13Co	Abundance_13Co	Density_(12Ci+13Co)+N	Abundance_(12Ci+13Co)+N	Density_(12Ci+13Co)+N+S	Abundance_(12Ci+13Co)+N+S
1.69137	376850	1.69237	961870	1.69137	341320		1.6941	1546410	1.6941	1147510	1.6915	364130		Vulcanibacillus	1.67743	2.99005	0.11786		Vulcanibacillus	0.89574	5.95044	0.03042		Vulcanibacillus	2.91704	2.78902		Vulcanibacillus	0.50465	0.83183		Vulcanibacillus	3.95026	3.93629		1.69337	0	1.6941	0.000698062	1.69137	0.000101627		1.6931	0.0619	1.6915	0	1.69137	0.000224237
1.69505	1396720	1.7018	644300	1.69605	873850		1.69837	3045580	1.69937	1034000	1.69237	466480		Burkholderia	22.8821	24.1632	2.3816		Burkholderia	30.1046	32.2021	0.25303		Burkholderia	3.5587	17.5277		Burkholderia	26.4214	6.09055		Burkholderia	22.7812	27.8895		1.69605	0.013	1.69937	0.00597	1.69505	0.00924		1.696	0.02	1.69237	0.000197758	1.69605	0.000594151
1.70088	682660	1.70888	1274360	1.70188	735100		1.70405	2905180	1.70505	1924320	1.69705	1245260		Thauera	2.06622	1.98138	3.35811		Thauera	45.8484	23.968	75.6119		Thauera	7.02426	5.88246		Thauera	31.1533	21.7201		Thauera	11.6556	10.3163		1.70188	0.0767	1.70505	0.00167	1.70088	0.01237		1.7	0.0416	1.69705	0.00217	1.70188	0.0003744
1.707	1109900	1.71201	855330	1.71001	256000		1.70788	201420	1.70988	1045150	1.70188	110880		Azoarcus	61.453	55.3806	83.0961		Azoarcus	8.2036	11.4071	19.0026		Azoarcus	43.3195	17.4045		Azoarcus	8.28343	7.66866		Azoarcus	33.3347	29.5913		1.71201	0.2345	1.70988	0	1.707	0.02774		1.705	0.1714	1.70188	0	1.71001	0.000722312
1.71611	5104030	1.71611	2731850	1.71811	1650940		1.71501	853580	1.71701	1532630	1.71101	1343020		Dechloromonas	0.58639	0.92838	0.13789		Dechloromonas	0.10858	0.03435	0		Dechloromonas	0.09462	0.15133		Dechloromonas	0.00652	0		Dechloromonas	0.09598	0.09858		1.71811	0.1176	1.71701	0.000330676	1.71611	0.07599		1.713	0.1916	1.71101	0.00585	1.71811	0.03088
1.72203	9723130	1.72103	7942580	1.7237	3073850		1.72211	2330	1.72111	17402840	1.71811	1194740		Sphingomonas	1.2662	1.98821	0.00756		Sphingomonas	1.04029	1.19039	1.02765		Sphingomonas	0.15228	0.94492		Sphingomonas	4.31576	0.37289		Sphingomonas	0.67391	0.64164		1.72703	0.1796	1.72111	0.24302	1.72203	0.26485		1.722	0.2011	1.71811	0.00226	1.7237	0.07326
1.72548	27469900	1.72648	12632600	1.72848	4399470		1.72403	21269850	1.72803	29308290	1.72503	11852960		Thiobacillus	0.64916	2.94075	0.14045		Thiobacillus	5.8193	7.64417	1.58389		Thiobacillus	11.0768	4.00845		Thiobacillus	13.2055	60.1221		Thiobacillus	5.82158	5.49627		1.73048	0.2311	1.72803	0.53708	1.72548	0.41182		1.726	0.1699	1.72503	0.28694	1.72848	0.17021
1.72962	7369990	1.72922	8381140	1.73422	4.11802e+06		1.72905	15954190	1.73148	6620630	1.72948	1512290		Azonexus	0.32279	0.27915	0.071		Azonexus	0.13213	0.96934	0.00968		Azonexus	2.20294	1.86873		Azonexus	0.82731	0		Azonexus	3.20799	3.30157		1.73492	0.1096	1.73148	0.18141	1.72962	0.10622		1.73	0.0819	1.72948	0.09948	1.73422	0.04487
1.73366	1304030	1.73566	5166700	1.73766	5409220		1.73522	1785880	1.73422	1823280	1.73422	2743430		Pseudomonas	5.14789	3.69371	8.97915		Pseudomonas	0.22803	2.73177	0.93318		Pseudomonas	0.86935	1.15784		Pseudomonas	0.27012	0.10836		Pseudomonas	1.88838	1.05152		1.73766	0.0115	1.73422	0.02057	1.73366	0.04803		1.737	0.0529	1.73422	0.3118	1.73766	0.05948
1.73837	1437670	1.73937	5733440	1.74087	15381750		1.73966	6343750	1.73966	1105520	1.73766	5577860		Acinetobacter	0.24279	0.69974	0.103		Acinetobacter	0.11865	0.0224	0.01521		Acinetobacter	1.75496	0.98891		Acinetobacter	0.09787	0		Acinetobacter	2.1703	2.3296		1.74137	0.0101	1.73966	0.00606	1.73837	0.01927		1.739	0.0039	1.73766	0.0585	1.74087	0.37676
1.74379	17440	1.74379	4339360	1.74579	14606780		1.74437	4752730	1.74537	578020	1.74037	27105130		others	3.70595	4.95488	1.60728		others	7.50067	13.8799	1.53234		others	27.0296	47.2761		others	14.9142	3.08555		others	14.42	15.3474		1.74679	0.0076	1.74537	0.000732044	1.74379	0.00943		1.7431	0	1.74037	0.15673	1.74579	0.14265
1.75048	492140	1.74965	2395600	1.75348	4482280		1.74879	2360620	1.74979	649530	1.74379	9338850																								1.75248	0.006	1.74979	0.00097943	1.75048	0.01044		1.749	0.0021	1.74379	0.07909	1.75348	0.04034
1.7589	385150	1.75502	2236160	1.75702	3716820		1.75375	3321790	1.75948	973640	1.75048	1762150																								1.75702	0.0019	1.75948	0.000812896	1.7589	0.000190682		1.754	0.0017	1.75048	0.01317	1.75702	0.03923
1.76268	452180	1.75968	519230	1.76268	1046020		1.75702	1265600	1.76302	463860	1.75702	991360																								1.76068	0.0008	1.76302	0.000673085	1.76268	0.0043		1.766	0	1.75702	0.00101	1.76268	0.0201
[truncated: 20 more columns]

## Sheet: Figure 3
Fig.3																												K00001	K00003	K00004	K00005	K00007	K00008	K00009	K00010	K00012	K00013	K00014	K00015	K00016	K00018	K00019	K00020	K00021	K00023	K00024	K00025	K00027	K00029
Genome ID	Genome taxonomy	(12Ci+12Co)+N+S_reads	(13Ci+12Co)+N+S_reads	(12Ci+13Co)+N+S_reads	Natural estuary sediments_reads	SIP-incubated sediments_reads	ENRC_reads	Nitrate reduction	Nitrite reduction to nitric oxide	NO/ N2O reduction to nitrogen	Nitrite reduction to ammonia	Diazotrophy	Nitrate/ nitrite transport	Carbon fixation	Organic carbon assimilation	Organic matter mineralization	Acetate/ propionate/ pyruvate oxidation	Fermentation/ dehydrogenation	Fatty acid degradation	Detoxification and sulfide oxidation	Thiosulfate oxidation	Sulfane dehydrogenation	Persulfide/sulfur dioxygenation to sulfite	Oxidative reverse dsr pathway	Sulfate/ thiosulfate transport	Sulfite dehydrogenase oxidation	Thiosulfate conversion to sulfite	alcohol dehydrogenase [EC:1.1.1.1]	homoserine dehydrogenase [EC:1.1.1.3]	(R,R)-butanediol dehydrogenase / meso-butanediol dehydrogenase / diacetyl reductase [EC:1.1.1.4 1.1.1.- 1.1.1.303]	glycerol dehydrogenase [EC:1.1.1.6]	D-arabinitol 4-dehydrogenase [EC:1.1.1.11]	L-iditol 2-dehydrogenase [EC:1.1.1.14]	mannitol-1-phosphate 5-dehydrogenase [EC:1.1.1.17]	myo-inositol 2-dehydrogenase / D-chiro-inositol 1-dehydrogenase [EC:1.1.1.18 1.1.1.369]	UDPglucose 6-dehydrogenase [EC:1.1.1.22]	histidinol dehydrogenase [EC:1.1.1.23]	shikimate dehydrogenase [EC:1.1.1.25]	glyoxylate reductase [EC:1.1.1.26]	L-lactate dehydrogenase [EC:1.1.1.27]	glycerate dehydrogenase [EC:1.1.1.29]	3-hydroxybutyrate dehydrogenase [EC:1.1.1.30]	3-hydroxyisobutyrate dehydrogenase [EC:1.1.1.31]	hydroxymethylglutaryl-CoA reductase (NADPH) [EC:1.1.1.34]	acetoacetyl-CoA reductase [EC:1.1.1.36]	malate dehydrogenase [EC:1.1.1.37]	malate dehydrogenase [EC:1.1.1.37]	malate dehydrogenase (oxaloacetate-decarboxylating) [EC:1.1.1.38]	malate dehydrogenase (oxaloacetate-decarboxylating)(NADP+) [EC:1.1.1.40]
M5.bin83	d__Bacteria;p__Verrucomicrobiota;c__Kiritimatiellae;o__LD1-PB3;f__Lenti-01;g__;s__	42730	30878	177042	870033	106878	154856	Absence	Absence	Absence	Absence	Absence	Absence	Presence	Absence	Absence	Absence	Presence	Presence	Absence	Absence	Absence	Absence	Absence	Absence	Absence	Presence	0	2	0	0	0	0	0	0	1	1	1	0	0	1	0	0	1	0	0	0	1	0
M1.bin52	d__Bacteria;p__Chlamydiota;c__Chlamydiia;o__Chlamydiales;f__Rhabdochlamydiaceae;g__PALSA-1444;s__	605324	20873	68204	100313	49767	81929	Absence	Absence	Absence	Absence	Absence	Absence	Absence	Absence	Absence	Absence	Absence	Absence	Absence	Absence	Absence	Absence	Absence	Absence	Absence	Absence	0	0	0	0	0	0	0	0	1	0	0	1	0	0	0	0	0	0	0	0	0	1
M5.bin48	d__Bacteria;p__Desulfobacterota_I;c__Desulfovibrionia;o__Desulfovibrionales;f__Desulfovibrionaceae;g__;s__	5752	7252	17563	1445134	72607	138844	Presence	Absence	Absence	Presence	Presence	Absence	Absence	Presence	Presence	Presence	Absence	Presence	Presence	Absence	Absence	Absence	Absence	Absence	Presence	Presence	0	1	1	1	0	0	0	0	1	2	1	0	0	0	0	1	0	0	0	0	1	0
M5.bin25	d__Bacteria;p__Desulfobacterota;c__Desulfuromonadia;o__Desulfuromonadales;f__Geoalkalibacteraceae;g__Geoalkalibacter;s__	221871	216020	1350643	4242714	855730	809441	Presence	Absence	Absence	Presence	Presence	Presence	Absence	Presence	Presence	Absence	Absence	Presence	Absence	Absence	Absence	Absence	Absence	Absence	Absence	Presence	0	1	0	1	0	0	0	0	1	1	1	1	0	0	0	0	0	0	1	0	1	0
M5.bin47	d__Bacteria;p__Desulfobacterota;c__Desulfuromonadia;o__Desulfuromonadales;f__Geoalkalibacteraceae;g__Geoalkalibacter;s__	23580	43447	321343	7423170	504694	440643	Presence	Absence	Absence	Presence	Presence	Presence	Absence	Presence	Presence	Absence	Absence	Presence	Absence	Absence	Absence	Absence	Absence	Absence	Absence	Presence	0	1	0	1	0	0	0	0	1	1	1	0	0	1	0	1	0	0	1	0	2	0
M5.bin52	d__Bacteria;p__Campylobacterota;c__Campylobacteria;o__Campylobacterales;f__Arcobacteraceae;g__Aliarcobacter;s__Aliarcobacter cloacae	8597	5587	361	5035193	20690	56	Presence	Absence	Absence	Absence	Absence	Presence	Absence	Absence	Absence	Absence	Presence	Presence	Presence	Presence	Presence	Absence	Absence	Presence	Absence	Presence	0	1	0	0	0	0	0	0	1	1	1	0	0	2	0	1	0	0	1	0	1	0
M2.bin48	d__Bacteria;p__Proteobacteria;c__Alphaproteobacteria;o__Rhizobiales_A;f__Rhizobiaceae_A;g__Phyllobacterium;s__Phyllobacterium sp900539805	409674	736223	217363	375574	163736	375450	Absence	Absence	Absence	Absence	Absence	Presence	Absence	Absence	Absence	Presence	Presence	Absence	Absence	Absence	Absence	Absence	Absence	Presence	Presence	Absence	1	1	1	0	0	1	0	2	1	1	1	1	0	0	1	1	0	1	1	0	1	0
M1.bin75	d__Bacteria;p__Proteobacteria;c__Alphaproteobacteria;o__Rhizobiales;f__Xanthobacteraceae;g__Bradyrhizobium;s__Bradyrhizobium sp003020075	994904	780319	619261	1001631	562355	983215	Presence	Absence	Absence	Absence	Absence	Presence	Presence	Absence	Absence	Presence	Presence	Presence	Presence	Presence	Presence	Presence	Absence	Presence	Presence	Presence	0	2	1	0	0	3	0	1	1	1	2	1	0	0	1	7	0	2	1	0	1	1
M1.bin65	d__Bacteria;p__Proteobacteria;c__Alphaproteobacteria;o__Sphingomonadales;f__Sphingomonadaceae;g__Sphingomonas;s__Sphingomonas sp000797515	14048961	18341185	370863	350266	199410	315634	Absence	Absence	Presence	Absence	Absence	Absence	Absence	Absence	Absence	Presence	Absence	Presence	Presence	Absence	Absence	Absence	Absence	Absence	Presence	Presence	0	1	1	0	0	0	0	1	1	2	2	2	0	0	0	3	0	1	1	0	1	0
M1.bin24	d__Bacteria;p__Proteobacteria;c__Alphaproteobacteria;o__Sphingomonadales;f__Sphingomonadaceae;g__Sphingomonas;s__	2549868	1721786	266043	541827	305437	545612	Absence	Absence	Absence	Absence	Absence	Absence	Absence	Absence	Absence	Presence	Presence	Presence	Absence	Absence	Absence	Absence	Absence	Absence	Absence	Presence	0	1	0	0	0	1	0	1	1	1	1	1	0	0	0	2	0	1	1	0	1	0
M2.bin20	d__Bacteria;p__Proteobacteria;c__Alphaproteobacteria;o__Sphingomonadales;f__Sphingomonadaceae;g__Novosphingobium;s__	399546	1421904	87742	222271	125876	207514	Absence	Absence	Absence	Absence	Absence	Presence	Absence	Presence	Absence	Absence	Presence	Presence	Presence	Absence	Presence	Absence	Absence	Absence	Absence	Presence	0	1	0	0	0	1	0	0	1	1	4	0	0	0	2	1	0	1	0	0	1	0
M1.bin10	d__Bacteria;p__Proteobacteria;c__Alphaproteobacteria;o__Sphingomonadales;f__Sphingomonadaceae;g__Novosphingobium;s__	4255328	7482468	313205	363108	258980	330308	Absence	Absence	Absence	Absence	Absence	Absence	Absence	Presence	Absence	Absence	Presence	Presence	Absence	Absence	Absence	Absence	Absence	Absence	Absence	Presence	1	1	1	0	0	0	0	0	1	1	1	1	0	0	1	2	0	1	1	0	1	0
M5.bin29	d__Bacteria;p__Proteobacteria;c__Gammaproteobacteria;o__Acidithiobacillales;f__Acidithiobacillaceae;g__Acidithiobacillus;s__Acidithiobacillus sp018853465	9364	17736	282896	357151	198500	120558	Presence	Absence	Absence	Absence	Absence	Presence	Presence	Absence	Absence	Absence	Absence	Presence	Presence	Presence	Presence	Presence	Absence	Absence	Presence	Presence	0	2	0	0	0	0	0	0	1	1	1	0	0	0	0	1	0	0	2	0	1	0
M5.bin34	d__Bacteria;p__Proteobacteria;c__Gammaproteobacteria;o__Thiomicrospirales;f__Thiomicrospiraceae;g__Thiomicrospira;s__	710	2052	2974	1165789	10034	20040	Absence	Absence	Absence	Absence	Absence	Presence	Presence	Absence	Absence	Absence	Presence	Absence	Presence	Presence	Presence	Absence	Absence	Absence	Absence	Presence	0	1	0	0	0	0	0	0	3	1	1	0	0	0	1	0	1	0	0	0	0	0
M5.bin31	d__Bacteria;p__Proteobacteria;c__Gammaproteobacteria;o__Chromatiales;f__Chromatiaceae;g__M0108;s__	58952	63743	430699	1202219	467760	648175	Presence	Presence	Presence	Presence	Absence	Absence	Presence	Absence	Absence	Absence	Absence	Presence	Presence	Presence	Absence	Absence	Presence	Absence	Presence	Presence	0	0	0	1	0	0	0	0	2	1	0	0	0	0	0	0	0	1	0	2	2	0
M5.bin64	d__Bacteria;p__Proteobacteria;c__Gammaproteobacteria;o__Thiohalomonadales;f__Thiohalomonadaceae;g__Sulfurivermis;s__	230471	229034	1721214	7251501	1293383	3869660	Presence	Presence	Presence	Presence	Presence	Presence	Presence	Absence	Absence	Absence	Absence	Absence	Presence	Presence	Absence	Absence	Presence	Absence	Presence	Presence	0	1	0	0	0	0	0	0	1	1	1	0	0	1	1	0	0	0	0	0	1	0
M5.bin103	d__Bacteria;p__Proteobacteria;c__Gammaproteobacteria;o__Xanthomonadales;f__Xanthomonadaceae;g__VRTS01;s__	68897	121013	852494	2637318	2361764	2563404	Presence	Presence	Absence	Absence	Absence	Absence	Absence	Absence	Absence	Presence	Absence	Absence	Presence	Absence	Absence	Presence	Absence	Absence	Presence	Presence	0	0	0	0	0	0	0	0	1	1	2	0	0	0	0	1	0	2	0	1	1	0
M2.bin7	d__Bacteria;p__Proteobacteria;c__Gammaproteobacteria;o__Pseudomonadales;f__Cellvibrionaceae;g__Cellvibrio;s__	598866	4535011	2549986	129920	59559	182370	Presence	Absence	Absence	Absence	Absence	Presence	Absence	Absence	Absence	Absence	Presence	Absence	Absence	Presence	Absence	Presence	Absence	Presence	Absence	Presence	0	1	0	0	0	0	0	0	1	1	1	0	0	0	0	0	0	0	0	1	0	1
M4.bin9	d__Bacteria;p__Proteobacteria;c__Gammaproteobacteria;o__Pseudomonadales;f__Pseudomonadaceae;g__Pseudomonas_D;s__Pseudomonas_D yangmingensis	936686	1862962	16971097	8578062	12485491	13024116	Presence	Presence	Presence	Absence	Absence	Presence	Absence	Presence	Presence	Presence	Absence	Presence	Presence	Absence	Absence	Presence	Absence	Presence	Absence	Presence	0	1	0	0	0	0	0	0	1	1	1	1	0	0	0	0	0	0	0	0	1	0
GCF.000013785.1	d__Bacteria;p__Proteobacteria;c__Gammaproteobacteria;o__Pseudomonadales;f__Pseudomonadaceae;g__Pseudomonas_D;s__Pseudomonas stutzeri A1501	-	-	-	-	-	-	Presence	Presence	Presence	Absence	Presence	Presence	Absence	Presence	Presence	Presence	Presence	Presence	Presence	Absence	Absence	Absence	Absence	Presence	Absence	Presence	0	2	0	0	0	0	0	0	0	1	1	0	0	1	0	1	0	1	0	0	1	0
ENRC.bin3	d__Bacteria;p__Proteobacteria;c__Gammaproteobacteria;o__Pseudomonadales;f__Pseudomonadaceae;g__Pseudomonas_A;s__Pseudomonas_A stutzeri	240931	678456	7651900	7477672	1.04499e+07	292718959	Presence	Presence	Presence	Absence	Presence	Presence	Absence	Presence	Presence	Presence	Presence	Presence	Presence	Absence	Absence	Presence	Absence	Presence	Absence	Presence	0	2	0	0	0	0	0	0	2	1	1	0	0	1	1	1	0	0	0	0	1	0
M5.bin54	d__Bacteria;p__Proteobacteria;c__Gammaproteobacteria;o__Pseudomonadales;f__Pseudomonadaceae;g__Pseudomonas_C;s__Pseudomonas_C sp012719655	7719	113630	30184	656854	42225	535535	Absence	Presence	Presence	Absence	Absence	Absence	Absence	Presence	Presence	Presence	Presence	Absence	Presence	Absence	Absence	Absence	Absence	Presence	Absence	Presence	0	1	0	0	0	0	0	0	0	0	1	0	0	0	0	1	0	1	0	0	0	0
GCA.002342705.1	d__Bacteria;p__Proteobacteria;c__Gammaproteobacteria;o__Pseudomonadales;f__Pseudomonadaceae;g__Pseudomonas_C;s__Oblitimonas sp.UBA2439	-	-	-	-	-	-	Presence	Presence	Presence	Absence	Absence	Presence	Absence	Presence	Presence	Absence	Presence	Absence	Presence	Absence	Absence	Absence	Absence	Presence	Absence	Presence	0	1	0	0	0	1	0	0	0	1	2	0	0	0	0	1	0	1	0	1	1	0
M5.bin95	d__Bacteria;p__Proteobacteria;c__Gammaproteobacteria;o__Pseudomonadales;f__Pseudomonadaceae;g__Pseudomonas_C;s__Pseudomonas_C sp002342705	11098	562582	38464	1438192	54026	561675	Presence	Presence	Presence	Absence	Absence	Presence	Absence	Presence	Presence	Absence	Presence	Absence	Presence	Absence	Absence	Absence	Absence	Presence	Absence	Presence	0	1	0	0	0	0	0	0	0	1	1	0	0	0	0	1	0	1	0	1	1	0
M5.bin94	d__Bacteria;p__Proteobacteria;c__Gammaproteobacteria;o__Burkholderiales;f__Thiobacillaceae;g__PFJX01;s__	121476	241286	2045345	6416982	4687724	4041306	Presence	Presence	Presence	Absence	Presence	Presence	Presence	Absence	Absence	Absence	Absence	Presence	Presence	Presence	Presence	Presence	Presence	Absence	Presence	Presence	0	1	0	0	0	0	0	0	1	1	1	0	0	1	0	1	0	1	0	0	1	0
M5.bin7	d__Bacteria;p__Proteobacteria;c__Gammaproteobacteria;o__Burkholderiales;f__Thiobacillaceae;g__PFJX01;s__	90375	178795	1487812	5781012	2410222	3061138	Presence	Presence	Presence	Presence	Presence	Presence	Presence	Absence	Absence	Absence	Absence	Presence	Presence	Absence	Presence	Absence	Presence	Absence	Presence	Presence	0	1	0	0	0	0	0	0	1	1	1	0	0	0	1	0	0	1	0	0	1	0
M5.bin70	d__Bacteria;p__Proteobacteria;c__Gammaproteobacteria;o__Burkholderiales;f__Thiobacillaceae;g__Thiobacillus;s__	122034	242822	1707024	15274818	2758545	6224337	Presence	Presence	Presence	Absence	Absence	Presence	Presence	Absence	Absence	Absence	Absence	Presence	Presence	Presence	Presence	Presence	Presence	Absence	Presence	Presence	0	1	0	0	0	0	0	0	1	1	1	0	0	0	0	0	0	0	0	0	1	0
M5.bin16	d__Bacteria;p__Proteobacteria;c__Gammaproteobacteria;o__Burkholderiales;f__Thiobacillaceae;g__Thiobacillus;s__	97940	216391	1800581	14417755	3847272	9101849	Presence	Presence	Presence	Presence	Absence	Presence	Presence	Absence	Absence	Absence	Absence	Presence	Presence	Presence	Presence	Absence	Presence	Absence	Presence	Presence	0	2	0	0	0	0	0	0	1	1	1	0	0	0	0	0	0	0	0	0	1	0
M5.bin15	d__Bacteria;p__Proteobacteria;c__Gammaproteobacteria;o__Burkholderiales;f__Thiobacillaceae;g__Thiobacillus;s__	79364	153614	1130597	11041866	2166304	8492107	Presence	Presence	Presence	Presence	Absence	Presence	Presence	Absence	Absence	Absence	Absence	Presence	Presence	Presence	Presence	Absence	Presence	Absence	Presence	Presence	0	1	0	0	0	0	0	0	1	1	1	0	0	0	0	0	0	0	0	0	1	0
M1.bin50	d__Bacteria;p__Proteobacteria;c__Gammaproteobacteria;o__Burkholderiales;f__Burkholderiaceae;g__Curvibacter;s__	5228387	4134736	1217677	2075232	1520138	2394908	Presence	Absence	Absence	Absence	Presence	Presence	Absence	Presence	Presence	Presence	Presence	Presence	Absence	Absence	Presence	Presence	Absence	Presence	Absence	Presence	0	1	1	0	1	0	0	2	1	1	7	0	0	0	1	1	0	1	0	0	3	0
M2.bin50	d__Bacteria;p__Proteobacteria;c__Gammaproteobacteria;o__Burkholderiales;f__Burkholderiaceae;g__Herbaspirillum;s__Herbaspirillum huttiense	527904	4182464	1381023	2652463	3026225	3622329	Presence	Absence	Absence	Absence	Absence	Presence	Absence	Presence	Presence	Presence	Presence	Presence	Absence	Absence	Presence	Absence	Absence	Presence	Absence	Presence	0	1	0	0	1	0	0	0	1	1	2	0	0	0	2	1	0	1	0	1	2	0
M2.bin44	d__Bacteria;p__Proteobacteria;c__Gammaproteobacteria;o__Burkholderiales;f__Burkholderiaceae;g__Ralstonia;s__Ralstonia pickettii_A	1152863	6452839	4078489	1809732	1204098	2632732	Presence	Presence	Presence	Absence	Absence	Presence	Absence	Presence	Presence	Presence	Presence	Absence	Presence	Presence	Presence	Absence	Absence	Presence	Absence	Presence	1	1	0	0	1	0	0	0	1	1	2	1	0	0	1	2	0	2	0	1	2	0
M5.bin81	d__Bacteria;p__Proteobacteria;c__Gammaproteobacteria;o__Burkholderiales;f__Rhodocyclaceae;g__Azonexus;s__	222143	330902	2901235	6608290	3333202	2097425	Presence	Presence	Presence	Absence	Presence	Presence	Presence	Absence	Presence	Presence	Presence	Presence	Presence	Presence	Presence	Absence	Absence	Absence	Absence	Presence	0	1	0	0	0	0	0	0	1	1	1	0	0	0	0	0	0	2	0	1	2	0
M5.bin12	d__Bacteria;p__Proteobacteria;c__Gammaproteobacteria;o__Burkholderiales;f__Rhodocyclaceae;g__Azonexus;s__Azonexus sp002396525	123866	283656	2201862	4973040	4655139	2421600	Presence	Presence	Presence	Absence	Absence	Presence	Absence	Presence	Presence	Presence	Presence	Presence	Presence	Absence	Absence	Presence	Absence	Absence	Absence	Presence	0	1	0	0	0	0	0	1	0	1	1	0	0	1	0	0	0	2	0	1	2	0
GCF.003345255.1	d__Bacteria;p__Proteobacteria;c__Gammaproteobacteria;o__Burkholderiales;f__Rhodocyclaceae;g__Thauera; s__Thauera hydrothermalis	-	-	-	-	-	-	Presence	Presence	Presence	Absence	Presence	Absence	Absence	Presence	Presence	Presence	Presence	Presence	Presence	Presence	Presence	Presence	Absence	Absence	Absence	Presence	0	1	0	0	0	0	0	0	1	1	1	0	0	0	0	0	0	2	0	1	2	0
M5.bin61	d__Bacteria;p__Proteobacteria;c__Gammaproteobacteria;o__Burkholderiales;f__Rhodocyclaceae;g__Thauera;s__Thauera sp000310145	336749	879582	11263048	17781386	17929367	20572028	Presence	Presence	Presence	Absence	Absence	Presence	Presence	Presence	Presence	Presence	Presence	Presence	Presence	Presence	Presence	Absence	Absence	Presence	Absence	Presence	0	1	0	0	0	0	0	0	0	1	1	0	0	1	0	0	0	2	0	1	2	0
ENRC.bin26	d__Bacteria;p__Proteobacteria;c__Gammaproteobacteria;o__Burkholderiales;f__Rhodocyclaceae;g__Thauera;s__	337281	868389	11431306	14582875	13033254	56841451	Presence	Presence	Presence	Absence	Absence	Presence	Absence	Presence	Presence	Presence	Presence	Presence	Presence	Presence	Presence	Presence	Absence	Absence	Absence	Presence	0	1	0	0	0	0	0	0	1	1	1	0	0	1	0	0	0	3	0	1	2	0
M5.bin41	d__Bacteria;p__Proteobacteria;c__Gammaproteobacteria;o__Burkholderiales;f__Rhodocyclaceae;g__UBA2357;s__	269292	705705	9859525	17049519	11874561	7722209	Presence	Absence	Presence	Absence	Presence	Presence	Absence	Presence	Presence	Presence	Presence	Presence	Presence	Presence	Presence	Presence	Absence	Absence	Absence	Presence	0	1	0	0	0	0	0	0	1	1	1	0	0	0	0	0	0	2	0	1	2	0
GCF.002872475.1	d__Bacteria;p__Proteobacteria;c__Gammaproteobacteria;o__Burkholderiales;f__Rhodocyclaceae;g__Azoarcus_F;s__Azoarcus pumilus	-	-	-	-	-	-	Presence	Presence	Presence	Absence	Absence	Presence	Absence	Presence	Presence	Presence	Presence	Presence	Presence	Presence	Presence	Absence	Absence	Absence	Absence	Presence	0	2	0	0	0	0	0	0	1	1	1	0	0	1	1	0	0	2	0	1	1	0
M4.bin17	d__Bacteria;p__Proteobacteria;c__Gammaproteobacteria;o__Burkholderiales;f__Rhodocyclaceae;g__Azoarcus_F;s__Azoarcus_F taiwanensis	3846937	11409620	179202386	113825223	182433673	12534769	Presence	Presence	Presence	Absence	Absence	Presence	Presence	Presence	Presence	Presence	Presence	Presence	Presence	Presence	Presence	Presence	Absence	Presence	Absence	Presence	0	2	0	0	0	0	0	0	1	1	1	0	0	2	0	0	0	5	0	1	2	0
M5.bin1	d__Bacteria;p__Proteobacteria;c__Gammaproteobacteria;o__Burkholderiales;f__Rhodocyclaceae;g__Azoarcus_F;s__Azoarcus_F taiwanensis	2752557	10733616	94675249	77020916	107507913	4261886	Presence	Presence	Presence	Absence	Absence	Presence	Absence	Presence	Presence	Presence	Presence	Presence	Presence	Presence	Presence	Absence	Absence	Absence	Absence	Presence	0	2	0	0	0	0	0	0	0	0	1	0	0	0	0	0	0	2	0	1	2	0
GCF.012910885.1	d__Bacteria;p__Proteobacteria;c__Gammaproteobacteria;o__Burkholderiales;f__Rhodocyclaceae;g__Azoarcus_F;s__Azoarcus sp.NSC3	-	-	-	-	-	-	Presence	Presence	Presence	Absence	Absence	Presence	Absence	Presence	Presence	Presence	Absence	Presence	Presence	Absence	Presence	Presence	Absence	Presence	Absence	Presence	0	1	0	0	0	0	0	0	1	1	1	0	0	1	0	0	0	2	0	1	2	0
M5.bin11	d__Bacteria;p__Spirochaetota;c__Spirochaetia;o__Treponematales;f__UBA12059;g__;s__	675	966	1482	1543168	17266	6393	Absence	Absence	Absence	Absence	Absence	Absence	Absence	Absence	Absence	Absence	Absence	Presence	Absence	Absence	Absence	Absence	Absence	Absence	Absence	Absence	0	0	0	0	0	1	0	0	1	1	0	0	0	1	0	1	0	0	0	0	1	0
M5.bin72	d__Bacteria;p__Bacteroidota;c__Kapabacteria;o__Kapabacteriales;f__UBA2268;g__;s__	259	114	1019	211022	5240	123	Absence	Absence	Absence	Absence	Absence	Absence	Absence	Presence	Absence	Absence	Absence	Presence	Absence	Absence	Absence	Absence	Absence	Absence	Absence	Presence	0	0	0	0	0	0	0	1	1	0	0	0	0	0	0	0	0	0	1	0	1	0
M4.bin18	d__Bacteria;p__Bacteroidota;c__Bacteroidia;o__Chitinophagales;f__Chitinophagaceae;g__JABDFW01;s__	42572183	71006392	2307982	1992	84	163	Presence	Absence	Presence	Absence	Absence	Presence	Absence	Presence	Presence	Presence	Presence	Presence	Presence	Absence	Presence	Absence	Absence	Absence	Absence	Presence	0	1	0	0	0	1	0	9	1	1	1	0	0	1	0	1	0	0	1	0	1	0
M1.bin13	d__Bacteria;p__Bacteroidota;c__Bacteroidia;o__Chitinophagales;f__Chitinophagaceae;g__CW01;s__CW01 sp004028795	11578467	7153488	1093749	446186	262709	902122	Absence	Absence	Absence	Absence	Absence	Absence	Absence	Absence	Presence	Presence	Presence	Presence	Absence	Absence	Absence	Absence	Absence	Absence	Absence	Absence	0	1	0	0	0	0	0	3	1	1	1	0	0	0	0	0	0	0	1	0	1	0
M2.bin53	d__Bacteria;p__Bacteroidota;c__Bacteroidia;o__Chitinophagales;f__Chitinophagaceae;g__Sediminibacterium;s__	3001035	4622035	236525	7086	1220	698	Absence	Absence	Presence	Absence	Absence	Absence	Absence	Presence	Presence	Presence	Presence	Presence	Absence	Absence	Absence	Absence	Absence	Absence	Absence	Absence	0	1	0	0	0	0	0	3	2	1	1	0	0	0	1	0	0	0	1	0	0	0
M1.bin1	d__Bacteria;p__Bacteroidota;c__Bacteroidia;o__Chitinophagales;f__Chitinophagaceae;g__Sediminibacterium;s__Sediminibacterium sp017537025	129120926	1819176	377146	225529	121957	250593	Absence	Absence	Absence	Absence	Absence	Absence	Absence	Presence	Presence	Presence	Presence	Presence	Absence	Absence	Presence	Absence	Absence	Absence	Absence	Absence	0	1	0	0	0	0	0	2	1	1	1	0	0	0	0	0	0	0	1	0	1	0
M1.bin43	d__Bacteria;p__Bacteroidota;c__Bacteroidia;o__Sphingobacteriales;f__Sphingobacteriaceae;g__Sphingobacterium;s__Sphingobacterium multivorum	2108548	430978	23287	7156	2690	644	Absence	Absence	Presence	Absence	Absence	Absence	Absence	Presence	Presence	Presence	Presence	Presence	Absence	Absence	Absence	Absence	Absence	Absence	Absence	Presence	0	1	0	0	0	0	0	3	2	0	2	1	0	0	0	1	0	0	1	0	1	0
M1.bin4	d__Bacteria;p__Bacteroidota;c__Bacteroidia;o__Cytophagales;f__Spirosomaceae;g__Spirosoma;s__Spirosoma panaciterrae	2023689	146820	71303	88677	34976	86634	Absence	Presence	Presence	Absence	Absence	Absence	Absence	Absence	Presence	Presence	Presence	Absence	Presence	Absence	Presence	Absence	Absence	Absence	Presence	Absence	0	0	0	0	0	2	0	12	1	1	1	0	0	2	2	0	0	0	1	0	2	0
M5.bin112	d__Bacteria;p__Bacteroidota;c__Bacteroidia;o__Bacteroidales;f__;g__;s__	3906	3185	28043	197155	5043	2094	Absence	Absence	Absence	Presence	Absence	Absence	Absence	Absence	Absence	Absence	Absence	Presence	Absence	Absence	Absence	Absence	Absence	Absence	Absence	Presence	0	0	0	0	0	0	0	0	1	0	0	0	0	0	0	0	0	0	0	0	1	0
M5.bin98	d__Bacteria;p__Bacteroidota;c__Bacteroidia;o__Bacteroidales;f__F082;g__UBA6192;s__	855	632	34	4551066	1133	1344	Absence	Presence	Presence	Presence	Absence	Absence	Absence	Presence	Absence	Presence	Absence	Presence	Absence	Absence	Absence	Absence	Absence	Absence	Absence	Presence	0	0	0	0	0	0	0	0	1	1	1	0	0	0	0	0	0	0	1	0	1	0
M5.bin20	d__Bacteria;p__Bacteroidota;c__Bacteroidia;o__Bacteroidales;f__F082;g__UBA6192;s__	601	374	72	1592251	1332	1086	Absence	Presence	Absence	Presence	Absence	Absence	Absence	Presence	Absence	Presence	Absence	Presence	Absence	Absence	Absence	Absence	Absence	Absence	Absence	Presence	0	0	0	0	0	0	0	1	1	1	1	0	0	0	0	0	0	0	1	0	1	0
M5.bin92	d__Bacteria;p__Bacteroidota;c__Bacteroidia;o__Bacteroidales;f__Paludibacteraceae;g__Paludibacter;s__	46553	30648	86377	561324	50488	139974	Absence	Absence	Absence	Presence	Absence	Presence	Absence	Absence	Absence	Absence	Presence	Presence	Absence	Absence	Absence	Absence	Absence	Absence	Absence	Presence	0	0	0	0	0	0	0	5	2	1	1	0	0	0	0	0	0	0	1	0	1	0
M2.bin11	d__Bacteria;p__Bacteroidota;c__Bacteroidia;o__Flavobacteriales;f__Weeksellaceae;g__Chryseobacterium;s__Chryseobacterium cucumeris	2296886	6423200	3592952	138035	62410	94	Presence	Presence	Absence	Absence	Absence	Presence	Absence	Absence	Absence	Presence	Presence	Presence	Absence	Absence	Absence	Absence	Absence	Absence	Absence	Presence	0	0	0	0	0	0	0	0	2	1	1	1	0	0	0	1	0	0	1	0	1	0
M2.bin54	d__Bacteria;p__Actinobacteriota;c__Actinomycetia;o__Propionibacteriales;f__Propionibacteriaceae;g__Cutibacterium;s__Cutibacterium acnes	435439	874039	1017310	541496	377521	4226	Presence	Presence	Presence	Absence	Absence	Presence	Absence	Presence	Presence	Presence	Presence	Presence	Absence	Absence	Absence	Absence	Absence	Absence	Absence	Absence	1	1	1	0	0	3	0	2	1	1	1	2	3	0	0	0	0	0	0	1	0	0
M5.bin104	d__Bacteria;p__Chloroflexota;c__Anaerolineae;o__Anaerolineales;f__Anaerolineaceae;g__UBA6170;s__	218	354	85	301138	1291	31	Absence	Presence	Absence	Presence	Absence	Absence	Presence	Absence	Absence	Absence	Presence	Absence	Presence	Absence	Absence	Absence	Absence	Absence	Presence	Absence	0	1	0	0	0	3	0	1	1	0	0	0	1	0	0	0	0	0	0	0	1	0
M5.bin89	d__Bacteria;p__Bacillota_A;c__Clostridia;o__Tissierellales;f__Tissierellaceae;g__Gudongella;s__	2123	1404	983	1041178	9901	221486	Absence	Absence	Absence	Presence	Absence	Absence	Absence	Absence	Absence	Absence	Presence	Absence	Absence	Absence	Absence	Absence	Absence	Absence	Absence	Presence	0	3	0	0	0	0	0	0	0	1	0	0	1	0	0	1	0	0	1	0	1	0
M5.bin71	d__Bacteria;p__Bacillota_A;c__Clostridia;o__Clostridiales;f__Clostridiaceae;g__;s__	8366	17363	4392	260436	145139	7406	Absence	Absence	Absence	Presence	Absence	Absence	Absence	Absence	Absence	Absence	Absence	Absence	Absence	Absence	Absence	Absence	Absence	Absence	Absence	Presence	0	2	0	0	0	2	0	0	1	0	1	0	0	2	0	0	0	0	1	0	1	0
M4.bin3	d__Bacteria;p__Bacillota;c__Bacilli;o__Tepidibacillales;f__Tepidibacillaceae;g__JAENYW01;s__	549310	395876	1360790	579200	1437061	240315	Presence	Absence	Absence	Presence	Absence	Presence	Absence	Presence	Presence	Absence	Presence	Absence	Presence	Absence	Absence	Absence	Absence	Absence	Absence	Absence	0	1	0	0	0	0	0	0	0	1	1	0	1	0	0	0	0	0	1	0	1	0
M2.bin84	d__Bacteria;p__Bacillota;c__Bacilli;o__Lactobacillales;f__Streptococcaceae;g__Streptococcus;s__Streptococcus sanguinis_H	8086	464969	496	3139	270	162	Absence	Absence	Absence	Absence	Absence	Absence	Absence	Absence	Absence	Absence	Presence	Absence	Absence	Absence	Absence	Absence	Absence	Absence	Absence	Presence	0	1	1	1	0	0	0	0	0	1	0	0	1	0	0	0	0	0	0	0	0	0
M5.bin97	d__Bacteria;p__Bacillota;c__Bacilli;o__Erysipelotrichales;f__Erysipelotrichaceae;g__UBA6182;s__UBA6182 sp018333955	399	358	264	338732	1664	296	Absence	Absence	Absence	Absence	Absence	Absence	Absence	Absence	Absence	Absence	Absence	Absence	Absence	Absence	Absence	Absence	Absence	Absence	Absence	Presence	0	1	0	0	0	0	2	0	1	1	0	0	0	0	0	1	1	0	0	0	1	0
M5.bin84	d__Bacteria;p__Bacillota;c__Bacilli;o__Acholeplasmatales;f__Acholeplasmataceae;g__UBA2284;s__	199	428	31	666744	634	8	Absence	Absence	Absence	Absence	Absence	Absence	Absence	Absence	Absence	Absence	Absence	Absence	Absence	Absence	Absence	Absence	Absence	Absence	Absence	Absence	0	0	0	0	0	0	0	0	0	1	1	0	0	0	0	1	0	0	0	0	1	0
M5.bin46	d__Bacteria;p__Bacillota;c__Bacilli;o__ML615J-28;f__CAG-313;g__;s__	46575	34717	164478	283232	65267	120256	Absence	Absence	Absence	Absence	Absence	Absence	Absence	Absence	Absence	Absence	Absence	Absence	Absence	Absence	Absence	Absence	Absence	Absence	Absence	Absence	0	0	0	0	0	0	0	0	0	0	1	0	0	0	0	1	0	0	0	0	1	0
M5.bin63	d__Bacteria;p__Bacillota_B;c__TC1;o__TC1;f__UBA5767;g__;s__	2052	3179	1468	428071	19647	3957	Absence	Absence	Absence	Absence	Absence	Absence	Absence	Absence	Absence	Absence	Absence	Absence	Absence	Absence	Absence	Absence	Absence	Presence	Absence	Presence	0	1	1	1	0	5	0	1	0	1	1	0	0	1	0	0	0	0	0	0	1	0
M4.bin28	d__Bacteria;p__Bacillota_E;c__SLMV01;o__;f__;g__;s__	115452	70078	410312	11523291	236532	155264	Presence	Absence	Absence	Presence	Absence	Absence	Absence	Presence	Presence	Presence	Absence	Absence	Presence	Absence	Absence	Absence	Absence	Absence	Absence	Presence	0	0	0	0	0	0	0	0	0	0	1	1	0	0	0	0	0	0	0	0	1	0
M5.bin39	d__Bacteria;p__Synergistota;c__Synergistia;o__Synergistales;f__Aminobacteriaceae;g__JAAYLU01;s__JAAYLU01 sp001604435	6893	5960	42396	1692218	77638	13136	Absence	Absence	Absence	Absence	Absence	Absence	Absence	Presence	Absence	Absence	Absence	Presence	Absence	Absence	Absence	Absence	Absence	Absence	Absence	Presence	0	1	1	1	0	1	0	2	3	1	2	1	0	0	0	4	0	0	0	0	2	0
M5.bin4	d__Bacteria;p__Synergistota;c__Synergistia;o__Synergistales;f__Aminobacteriaceae;g__Aminivibrio;s__Aminivibrio pyruvatiphilus	2394	4410	13385	247413	31458	8576	Absence	Absence	Absence	Absence	Absence	Absence	Absence	Absence	Absence	Absence	Absence	Absence	Absence	Absence	Absence	Absence	Absence	Absence	Absence	Absence	0	1	0	0	0	1	0	1	1	1	1	1	0	0	0	0	0	0	0	0	2	0
[truncated: 5,000 more columns]

## Sheet: Figure 4
Fig.4b								Fig.4c								Fig.4d					Fig.4e
Point	Time (h)	Organic matter	Nitrate	Nitrite	Sulfide	Sulfate		Point	Time (h)	Organic matter	Nitrate	Nitrite	Sulfide	Sulfate			HED	CNS	CMD			HED	CNS	CMD
1	0	248.781	97.47	0	-	-		1	0	-	103.776	0	93.1	2.35		1	2.1754	2.08436	0.00507		1	0.907	1.15	0.058
2	15	205.871	65.31	11.52	-	-		2	20	-	98.3	0	93.7	2.51		2	2.28947	2.25467	0.00743		2	1.01852	1.28261	0.057217
3	23.21	179.336	44.31	22.1	-	-		3	39	-	97.1	0	89.8	2.41		3	2.40355	2.42498	0.0025		3	1.13004	1.41422	0.080434
4	48	105.671	0	13.312	-	-		4	79.67	0	97.41	0	91.1	2.37
5	63.65	84.5714	0	0	0	-		5	79.69	82.11	88.11	0	81.212	2.07375
6	63.67	74.321	96.312	0	101.71	0		6	105.7	69.7695	82.21	0	77.91	1.98
7	77.96	35.212	82.5833	7.31	82.2917	0		7	122.5	19.012	29.31	32.312	42.708	3.15
8	100.65	22.831	35.21	26.11	53.092	2.11		8	142.33	0	4.212	23.212	0	12.9312
9	109.65	0	23.21	41.21	23.21	4.61		9	182.33	0	0	5.312	0	29.421
10	115.85	0	16.7314	27.721	11.21	10.2121
11	148.46	0	0	11.5877	0	42.65
12	155.58	0	0	0	0	55.8325
13	155.59	263.598	104.531	0	-	49.6289
14	172.58	222.21	54.7813	18.3931	-	49.831
15	184.08	151.31	10.7603	33.121	-	51.21
16	226.58	101.21	0	0	-	50.312

## Sheet: Figure 5
Fig.5a												Fig.5b																Fig.5c														Fig.5d
	HD	CD	CE_H	CE_E	CE_L	ENR_U2	ENR_C4	HD_2	ENR_U2_2	ENR_C4_2			HD_sulfide	HD_OM	CD_sulfide	CD_OM	CE_H_sulfide	CE_H_OM	CE_E_sulfide	CE_E_OM	CE_L_sulfide	CE_L_OM	ENR_U2_sulfide	ENR_U2_OM	ENR_C4_sulfide	ENR_C4_OM			HD_completion	HD_sulfide	HD_OM	HD_absence_OM	ENR_U2_completion	ENR_U2_sulfide	ENR_U2_OM	ENR_U2_absence_OM	ENR_C4_completion	ENR_C4_sulfide	ENR_c4_OM	ENR_C4_absence_OM			HD	CE_H	CE_E	ENR_U2	ENR_C4	CE_L	ENR_C4_2
1	0.071	1	0.781	0.884	0.991	1	1	0.0271	1	1		1	0	1	0.8956	0.1044	0.1733	0.8267	0.2931	0.7069	0.3441	0.6559	0.2487	0.7513	0.2161	0.7839		1	0.4771	0.03531	0.5562	0.0941	0.6801	0.3049	0.6433	0.0819	1	1.09093	0.5264	0.1023		1	128.6	126.07	105.95	103.12	96.24	82.93	40.59
2	0.099	0.998	0.671	0.927	0.987	1	0.993	0.0416	1	1		2	0	1	0.815	0.185	0.1889	0.8111	0.1914	0.8086	0.4095	0.5905	0.2693	0.7307	0.3117	0.6883		2	0.5202	0.03301	0.5749	0.05614	0.7724	0.3592	0.5875	0.08561	1	1.05679	0.572	0.09168		2	143.76	137.24	107.71	91.03	94.15	84.49	53.1
3	0.118	1	0.742431	0.886879	0.932919	1	0.998	0.015	1	1		3	0	1	0.92523	0.07477	0.15623	0.84377	0.24555	0.75445	0.36204	0.63796	0.2208	0.7792	0.28481	0.71519		3	0.54926	0.02168	0.5184	0.0718534	0.62272	0.3761	0.54373	0.0963191	1	0.92492	0.54827	0.181144		3	156.19	105.93	114.21	100.6	97.19	78.64	57.99
[truncated: 16 more columns]

## Sheet: supplementary Figure S3
Fig.S3a							Fig.S3b							Fig.S3c							Fig.S3d							Fig.S3e							Fig.S3f							Fig.S3g							Fig.S3h
Density_(12Ci+12Co)+N+S	Abundance_(12Ci+12Co)+N+S	Density_(13Ci+12Co)+N+S	Abundance_(13Ci+12Co)+N+S	Density_(12Ci+13Co)+N+S	Abundance_(12Ci+13Co)+N+S		Density_(12Ci+12Co)+N+S	Abundance_(12Ci+12Co)+N+S	Density_(13Ci+12Co)+N+S	Abundance_(13Ci+12Co)+N+S	Density_(12Ci+13Co)+N+S	Abundance_(12Ci+13Co)+N+S		Density_(12Ci+12Co)+N+S	Abundance_(12Ci+12Co)+N+S	Density_(13Ci+12Co)+N+S	Abundance_(13Ci+12Co)+N+S	Density_(12Ci+13Co)+N+S	Abundance_(12Ci+13Co)+N+S		Density_(12Ci+12Co)+N+S	Abundance_(12Ci+12Co)+N+S	Density_(13Ci+12Co)+N+S	Abundance_(13Ci+12Co)+N+S	Density_(12Ci+13Co)+N+S	Abundance_(12Ci+13Co)+N+S		Density_(12Ci+12Co)+N+S	Abundance_(12Ci+12Co)+N+S	Density_(13Ci+12Co)+N+S	Abundance_(13Ci+12Co)+N+S	Density_(12Ci+13Co)+N+S	Abundance_(12Ci+13Co)+N+S		Density_(12Ci+12Co)+N+S	Abundance_(12Ci+12Co)+N+S	Density_(13Ci+12Co)+N+S	Abundance_(13Ci+12Co)+N+S	Density_(12Ci+13Co)+N+S	Abundance_(12Ci+13Co)+N+S		Density_(12Ci+12Co)+N+S	Abundance_(12Ci+12Co)+N+S	Density_(13Ci+12Co)+N+S	Abundance_(13Ci+12Co)+N+S	Density_(12Ci+13Co)+N+S	Abundance_(12Ci+13Co)+N+S		Density_(12Ci+12Co)+N
1.69137	0.00786	1.69237	0.004	1.69137	0.00739		1.69137	0	1.69237	0	1.69137	0.00181		1.69137	0.00606	1.69237	0.00186	1.69137	0.00274		1.69137	0.00626	1.69237	0.00103	1.69137	0		1.69137	0	1.69237	0	1.69137	0		1.69137	0.000101627	1.69237	0.000224237	1.69137	0.000224237		1.69137	0.0023	1.69237	0.00871	1.69137	0.00438		1.6941
1.69505	0.01037	1.7018	0.008	1.69605	0.00881		1.69505	0	1.7018	0	1.69605	0.00516		1.69505	0.01256	1.7018	0.00713	1.69605	0.000695697		1.69505	0.02298	1.7018	0.00686	1.69605	0.003		1.69505	0.00734	1.7018	0	1.69605	0		1.69505	0.00924	1.7018	0.000594151	1.69605	0.000594151		1.69505	0.01789	1.7018	0.011	1.69605	0.01056		1.69937
1.70088	0.01623	1.70888	0.03	1.70188	0.01359		1.70088	0.006	1.70888	0	1.70188	0.01397		1.70088	0.00397	1.70888	0.00876	1.70188	0.00229		1.70088	0.00346	1.70888	0.02273	1.70188	0		1.70088	0	1.70888	0	1.70188	0		1.70088	0.01237	1.70888	0.0003744	1.70188	0.0003744		1.70088	0.01749	1.70888	0.00997	1.70188	0.000696314		1.70505
1.707	0.03439	1.71201	0.05	1.71001	0.03116		1.707	0.034	1.71201	0.02	1.71001	0.000111083		1.707	0.02933	1.71201	0.02055	1.71001	0.01203		1.707	0.02106	1.71201	0.00352	1.71001	0.027		1.707	0	1.71201	0.04	1.71001	0.013		1.707	0.02774	1.71201	0.000722312	1.71001	0.000722312		1.707	0.03899	1.71201	0.00549	1.71001	0.01487		1.70988
1.71611	0.08943	1.71611	0.11	1.71811	0.03066		1.71611	0.103	1.71611	0.06	1.71811	0.00583		1.71611	0.0532	1.71611	0.01869	1.71811	0.05054		1.71611	0.01121	1.71611	0.01207	1.71811	0.071		1.71611	0.074	1.71611	0.03	1.71811	0.021		1.71611	0.07599	1.71611	0.03088	1.71811	0.03088		1.71611	0.07767	1.71611	0.01873	1.71811	0.05414		1.71701
1.72203	0.17317	1.72103	0.15	1.7237	0.30829		1.72203	0.221	1.72103	0.09	1.7237	0.00697		1.72203	0.18377	1.72103	0.10239	1.7237	0.11995		1.72203	0.16753	1.72103	0.06551	1.7237	0.126		1.72203	0.1291	1.72103	0	1.7237	0.051		1.72203	0.26485	1.72103	0.03256	1.7237	0.07326		1.72203	0.19064	1.72103	0.01703	1.7237	0.16861		1.72111
1.72548	0.46497	1.72648	0.04	1.72848	0.14824		1.72548	0.501	1.72648	0.3	1.72848	0.18129		1.72548	0.41094	1.72648	0.17589	1.72848	0.30273		1.72548	0.60936	1.72648	0.10737	1.72848	0.347		1.72548	0.521	1.72648	0.381	1.72848	0.064		1.72548	0.41182	1.72648	0.01021	1.72848	0.17021		1.72548	0.48723	1.72648	0.15563	1.72848	0.36501		1.72803
1.72962	0.11978	1.72922	0	1.73422	0.0235		1.72962	0.081	1.72922	0.16	1.73422	0.07549		1.72962	0.24539	1.72922	0.06102	1.73422	0.12665		1.72962	0.09288	1.72922	0.05659	1.73422	0.195		1.72962	0.234	1.72922	0.2001	1.73422	0.094		1.72962	0.10622	1.72922	0.02587	1.73422	0.04487		1.72962	0.11104	1.72922	0.06731	1.73422	0.08178		1.73148
1.73366	0.0349	1.73566	0.02	1.73766	0.11592		1.73366	0.014	1.73566	0.06	1.73766	0.00149		1.73366	0.03133	1.73566	0.08904	1.73766	0.0445		1.73366	0.02727	1.73566	0.02848	1.73766	0.0514		1.73366	0.031	1.73566	0.0021	1.73766	0.104		1.73366	0.04803	1.73566	0.0948	1.73766	0.05948		1.73366	0.01167	1.73566	0.11796	1.73766	0.02664		1.73422
1.73837	0.02034	1.73937	0.28	1.74087	0.14226		1.73837	0.04	1.73937	0.16	1.74087	0.35218		1.73837	0.000777505	1.73937	0.31963	1.74087	0.16857		1.73837	0.01329	1.73937	0.12033	1.74087	0.136		1.73837	0	1.73937	0.061	1.74087	0.347		1.73837	0.01927	1.73937	0.60676	1.74087	0.37676		1.73837	0.0093	1.73937	0.2912	1.74087	0.11953		1.73966
1.74379	0.00847	1.74379	0.23	1.74579	0.15553		1.74379	0.02	1.74379	0.13	1.74579	0.26777		1.74379	0.00778	1.74379	0.10891	1.74579	0.11526		1.74379	0.01016	1.74379	0.44378	1.74579	0.041		1.74379	0.005	1.74379	0.281	1.74579	0.261		1.74379	0.00943	1.74379	0.195	1.74579	0.14265		1.74379	0.01136	1.74379	0.17729	1.74579	0.09416		1.74537
1.75048	0.00544	1.74965	0.07	1.75348	0.04946		1.75048	0	1.74965	0.02	1.75348	0.06294		1.75048	0.01118	1.74965	0.05368	1.75348	0.05137		1.75048	0.00932	1.74965	0.0988	1.75348	0.01		1.75048	0	1.74965	0.05	1.75348	0.044		1.75048	0.01044	1.74965	0	1.75348	0.04034		1.75048	0.01471	1.74965	0.07286	1.75348	0.03762		1.74979
1.7589	0.0105	1.75502	0.008	1.75702	0		1.7589	0	1.75502	0	1.75702	0.03363		1.7589	0.00334	1.75502	0.02283	1.75702	0.00159		1.7589	0.00411	1.75502	0.02254	1.75702	0		1.7589	0	1.75502	0	1.75702	0		1.7589	0.000190682	1.75502	0	1.75702	0.03923		1.7589	0.00831	1.75502	0.04145	1.75702	0.02243		1.75948
1.76268	0.00416	1.75968	0	1.76268	0		1.76268	0	1.75968	0.002	1.76268	0.00114		1.76268	0.000380772	1.75968	0.00962	1.76268	0.00109		1.76268	0.00109	1.75968	0.01039	1.76268	0		1.76268	0	1.75968	0	1.76268	0		1.76268	0.0043	1.75968	0	1.76268	0.0201		1.76268	0.0014	1.75968	0.00538	1.76268	0		1.76302
[truncated: 41 more columns]

## Sheet: supplementary Figure S4
	F-SOHDs_in-situ	F-SOHDs_incubated	Chemolithoautotroph_in-situ	Chemolithoautotroph_incubated
1	60.8379	81.2532	12.1263	6.52855
2	-	79.4028	-	7.48163
3	-	82.5919	-	5.98189

## Sheet: supplementary Figure S5
	M5.bin48	M4.bin9	ENRC.bin3	M5.bin54	M5.bin95	M2.bin44	M5.bin12	M5.bin61	ENRC.bin26	M5.bin41	M4.bin17	M5.bin1	M4.bin18	M4.bin3	M4.bin28
Genus taxonomy	Desulfovibrionaceae unclassified	Pseudomonas	Pseudomonas	Pseudomonas	Pseudomonas	Ralstonia	Dechloromonas	Thauera	Thauera	Rhodocyclaceae UBA2357	Azoarcus	Azoarcus	JABDFW01	JAENYW01	SLMV01
Nitrate reductase (cytochrome) (napAB)	0	0	1	0	0	1	0	1	0	1	1	0	0	0	0
Nitrate reductase / nitrite oxidoreductase (narGHI/narB)	2	4	3	0	3	0	6	1	6	3	4	3	1	6	3
Nitrate/nitrite transporter (NRT)	0	3	3	0	2	1	4	1	4	2	2	2	1	2	0
Nitrate/nitrite transport substrate-binding (nrtABC)	0	5	3	0	0	3	0	3	0	4	6	5	0	0	0
Assimilatory nitrate reductase (nasAB)	0	1	1	0	0	1	1	2	0	1	2	1	0	0	0
Ntrite reductase (NO-forming) (nirS/nirK)	0	2	1	2	2	1	1	2	1	0	1	1	0	1	0
Nitric oxide reductase (norBC)	0	2	2	2	2	1	2	2	3	2	2	2	0	2	0
Nitrous-oxide reductase (nosZ)	0	2	2	1	2	1	0	0	1	1	2	1	1	0	0
Cytochrome c nitrite reductase (nrfAH)	3	0	0	0	0	0	0	0	0	0	0	0	0	2	2
Nitrite reductase (NADH) subunits (nirBD)	1	2	4	0	0	3	2	6	2	3	5	3	2	0	0
Hydroxylamine reductase (hcp)	2	0	0	0	0	0	0	0	0	0	0	0	0	0	0
Nitronate monooxygenase (ncd2)	1	2	1	1	1	4	2	1	0	2	3	1	0	1	1
Nitrogen fixation (nifKDH)	3	0	3	0	0	0	0	0	0	3	0	0	0	0	0
Glutamate dehydrogenase (gudB/gdhA)	0	1	1	2	1	1	1	1	1	1	1	1	0	1	0
Glutamine synthetase (glnA)	1	0	0	0	0	0	0	0	0	0	0	0	3	1	2
Glutamate synthase (gltBD)	2	2	2	0	1	1	1	2	1	1	1	2	1	1	1
Sulfate adenylyltransferase (cysN/cysD)	0	1	1	2	3	2	2	3	2	2	2	0	2	0	0
Phosphoadenosine phosphosulfate reductase (cysH)	1	0	0	0	0	1	2	1	1	1	1	0	1	0	1
Sulfite reductase (NADPH) (cysJI)	0	2	4	1	2	2	3	3	2	2	5	1	3	0	0
Sulfate/thiosulfate transport (cysPUWA)	0	4	3	3	4	3	0	3	0	0	3	0	0	0	0
Sulfide:quinone oxidoreductase (sqr)	2	0	1	1	2	0	2	1	1	1	1	1	1	4	2
Cytochrome sulfide dehydrogenase (fccAB)	0	1	3	0	0	4	2	2	3	7	6	3	0	0	0
Sulfur dioxygenase (ETHE1)	0	1	1	0	0	0	1	0	1	1	2	0	0	0	0
Thiosulfate oxidation (soxAXYZB)	0	0	1	0	0	7	0	4	6	10	2	2	1	0	0
Sulfane dehydrogenase (soxCD)	0	0	0	0	0	2	0	1	3	4	3	2	1	0	0
Thiosulfate sulfurtransferase (TST/glpE)	7	1	5	3	3	5	2	2	4	4	2	2	1	0	2
Sulfite dehydrogenase (sorAB)	2	0	0	0	0	0	0	0	0	0	0	0	0	0	0
Sulfite dehydrogenase (quinone) (soeABC)	0	0	0	0	0	0	1	0	0	0	0	0	0	0	0
Tetrathionate reductase (ttrABC)	2	0	3	0	0	0	0	3	3	3	3	3	0	1	2
Dissimilatory sulfite reductase (dsrAB)	2	0	0	0	0	0	0	0	0	0	0	0	0	0	0
Adenylylsulfate reductase (aprAB)	4	0	0	0	0	2	0	0	0	2	0	0	0	0	0
PAP phosphatase (nrnA)	2	0	0	0	0	0	0	0	0	0	0	0	1	1	1
Sulfate adenylyltransferase (sat)	1	0	0	0	0	0	0	0	0	0	0	0	0	0	1
Acetyl-CoA synthetase (acs)	2	1	1	1	0	4	1	1	1	2	5	3	1	0	1
Acetate kinase (ackA)	1	1	3	2	2	1	2	1	1	1	4	0	0	1	0
Phosphate acetyltransferase (pta)	1	1	1	1	2	1	2	1	1	1	2	1	0	0	0
Pyruvate dehydrogenase (pdhABC/aceE)	0	2	2	2	2	7	3	3	4	2	5	4	4	0	0
Lactate dehydrogenase (ldh/lld/dld)	0	0	1	0	0	2	2	0	0	0	1	1	2	1	0
Alcohol dehydrogenase (adh/exaA/yia/eutG)	3	1	8	3	5	6	2	2	1	0	1	0	6	1	0
Formate dehydrogenase (fdhAB/fdoGHI/hyl/fdwB)	9	0	3	0	2	7	2	7	7	4	10	6	1	3	3
Long-chain acyl-CoA synthetase (ACSL)	1	1	1	0	0	0	2	1	2	2	1	1	1	0	0
Acyl--CoA dehydrogenase (ACADM/fadE)	0	1	2	1	1	2	1	1	1	1	2	1	0	0	0
Phosphoglucomutase (pgm/pmm-pgm)	1	1	2	1	1	1	3	1	2	1	1	1	1	1	1
Ribose-phosphate pyrophosphokinase (prsA)	1	2	5	1	1	3	1	2	3	3	5	2	1	1	1
Pyruvate enolase (ENO)	1	1	1	1	1	1	3	1	2	1	1	1	1	1	1
Ribulose-bisphosphate carboxylase large chain (rbcl)	0	0	0	0	0	0	0	1	0	0	1	0	0	0	0
Acetyl-CoA synthase (acsB/cdhDE)	0	0	0	0	0	0	0	0	0	0	0	0	0	0	0
Carbon-monoxide dehydrogenase (cooS)	1	0	0	0	0	0	0	0	0	0	0	0	0	0	0
5-methyltetrahydrofolate (acsE)	0	0	0	0	0	0	0	0	0	0	0	0	0	0	0
Malonyl--CoA reductase (mcr)	0	0	0	0	0	0	0	0	0	0	0	0	0	0	0
ATP-citrate lyase (aclAB)	0	0	0	0	0	0	0	0	0	0	0	0	0	0	0
Succinyl-CoA:malate CoA-transferase (smtA1)	0	0	0	0	0	0	0	0	0	0	0	0	0	0	0
Mate dehydrogenase (mdh/mqo)	0	1	1	1	1	1	1	1	1	1	1	1	1	1	0
Isocitrate dehydrogenase (idh)	1	1	2	1	1	1	2	1	2	1	2	2	3	1	1
Succinate dehydrogenase/fumarate reductase (sdhABCD)	1	4	4	5	4	7	9	4	7	4	10	4	3	3	4
Citrate synthase (CS)	1	1	1	1	1	3	1	1	1	1	1	1	1	0	1
oxoglutarate dehydrogenase (sucAB)	0	2	2	2	2	2	2	3	2	2	2	2	2	0	0
Fumarate hydratase (fumABC)	2	1	2	2	2	2	2	2	2	1	4	2	1	2	2
Aconitate hydratase (acnAB)	1	1	4	2	3	2	2	1	3	1	3	1	0	1	1
Hydrolase CAZymes family: GH3	0	1	2	0	1	1	1	1	1	1	1	1	3	0	3
Hydrolase CAZymes family: GH13	4	0	9	0	0	0	2	0	0	0	1	1	4	2	0
Hydrolase CAZymes family: GH23	1	4	5	3	3	5	2	4	3	2	3	2	0	0	0
Hydrolase CAZymes family: GH57/GH31	3	0	0	0	0	1	2	0	0	0	1	0	1	2	2
Hydrolase CAZymes family: GH103	0	2	2	2	2	1	2	2	2	2	1	1	0	0	0
Electron transfer flavoprotein (ETFDH/fixABC)	3	7	5	4	4	3	3	6	3	3	7	3	2	3	5
Cytochrome c oxidase (coxABCD/ctaAB)	0	0	6	0	0	11	7	5	5	1	4	4	7	1	1
Cytochrome c oxidase cbb3-type (ccoNOPQ)	0	5	12	6	8	6	9	7	5	5	9	6	8	0	0
cytochrome bd-I ubiquinol oxidase (cydABX)	5	0	5	2	0	5	0	3	4	6	3	0	2	0	0
NADH dehydrogenase (NDUFA/NDUFS)	0	0	0	1	0	4	4	4	4	4	4	4	1	0	0
NADPH:quinone reductase (qor)	0	3	7	2	3	9	2	2	1	1	1	1	2	0	0
Flagellar protein (FlbBD, FlhE, FliILT)	5	4	7	4	5	5	0	3	3	4	7	3	0	6	4
Pilus assembly protein (pilABC)	10	4	3	9	5	5	5	6	4	6	6	0	0	1	2
H+-transporting ATPase subunit (atp/arcA)	7	4	5	17	10	4	9	8	4	4	4	4	6	4	5
Excinuclease ABC subunit (uvrABC)	3	3	4	3	3	4	3	5	5	4	6	2	4	3	3
DNA mismatch repair protein (MutLHS)	3	4	3	3	3	3	4	3	3	3	3	2	5	4	3

## Sheet: supplementary Figure S6
Gene KO	Gene or enzyme function	EC name	M4.bin17	M2.bin44	M4.bin9
K15778	pmm-pgm; phosphomannomutase / phosphoglucomutase	5.4.2.8 5.4.2.2	1	1	1
K01810	GPI, pgi; glucose-6-phosphate isomerase	5.3.1.9	1	1	2
K03841	FBP, fbp; fructose-1,6-bisphosphatase I	3.1.3.11	0	0	0
K16370	pfkB; 6-phosphofructokinase 2	2.7.1.11	1	1	0
K21071	pfk, pfp; ATP-dependent phosphofructokinase / diphosphate-dependent phosphofructokinase	2.7.1.11 2.7.1.90	0	0	1
K01624	FBA, fbaA; fructose-bisphosphate aldolase, class II	4.1.2.13	3	1	1
K00134	GAPDH, gapA; glyceraldehyde 3-phosphate dehydrogenase	1.2.1.12	1	1	1
K00927	PGK, pgk; phosphoglycerate kinase	2.7.2.3	2	1	1
K15633	gpmI/gpmB; 2,3-bisphosphoglycerate-independent phosphoglycerate mutase	5.4.2.12	0	1	1
K01689	ENO, eno; enolase	4.2.1.11	1	1	1
K00873	PK, pyk; pyruvate kinase	2.7.1.40	1	2	0
K00906	aceE; pyruvate dehydrogenase E1 component	1.2.4.1	0	1	1
K00627	DLAT, aceF, pdhC; pyruvate dehydrogenase E2 component (dihydrolipoamide acetyltransferase)	2.3.1.12	3	3	1
K01895	ACSS1_2, acs; acetyl-CoA synthetase	6.2.1.1	5	4	1
K00925	ackA; acetate kinase	2.7.2.1	4	1	1
K00625	E2.3.1.8, pta; phosphate acetyltransferase	2.3.1.8	2	1	0
K01647	CS, gltA; citrate synthase	2.3.3.1	1	3	1
K01681	ACO, acnA; aconitate hydratase	4.2.1.3	2	1	0
K01682	acnB; aconitate hydratase 2 / 2-methylisocitrate dehydratase	4.2.1.3 4.2.1.99	1	1	1
K00031	IDH1, IDH2, icd; isocitrate dehydrogenase	1.1.1.42	1	0	0
K00164	OGDH, sucA; 2-oxoglutarate dehydrogenase E1 component	1.2.4.2	1	1	1
K01902	sucCD; succinyl-CoA synthetase subunit	6.2.1.5	1	1	1
K00239	sdhA, frdA; succinate dehydrogenase / fumarate reductase, flavoprotein subunit	1.3.5.1 1.3.5.4	0	0	0
K01676	E4.2.1.2A, fumA, fumB; fumarate hydratase, class I	4.2.1.2	1	1	1
K00024	mdh; malate dehydrogenase	1.1.1.37	0	0	0
K18366	bphJ, xylQ, nahO, tesF; acetaldehyde/propanal dehydrogenase	1.2.1.10 1.2.1.87	3	0	0
K13953	adhP; alcohol dehydrogenase, propanol-preferring	1.1.1.1	0	2	0
K00121	frmA, ADH5, adhC; S-(hydroxymethyl)glutathione dehydrogenase / alcohol dehydrogenase	1.1.1.284 1.1.1.1	1	1	1
K01897	ACSL, fadD; long-chain acyl-CoA synthetase	6.2.1.3	1	0	1
K00249	ACADM, acd; acyl-CoA dehydrogenase	1.3.8.7	1	1	0
K00122	FDH; formate dehydrogenase	1.17.1.9	0	0	0
K03778	ldhA; D-lactate dehydrogenase	1.1.1.28	0	1	0
K00782	lldEFG; L-lactate dehydrogenase complex protein LldG	N/A	2	1	0
K01908	ACSS3, prpE; propionyl-CoA synthetase	6.2.1.17	0	1	1
K00248	ACADS, bcd; butyryl-CoA dehydrogenase	1.3.8.1	1	2	1
K00252	GCDH, gcdH; glutaryl-CoA dehydrogenase	1.3.8.6	2	1	1
K01692	paaF, echA; enoyl-CoA hydratase	4.2.1.17	0	1	1
K01026	pct; propionate CoA-transferase	2.8.3.1	1	1	0
K00615	tktA, tktB; transketolase	2.2.1.1	2	3	1
K00948	PRPS, prsA; ribose-phosphate pyrophosphokinase	2.7.6.1	5	3	2
K00852	rbsK, RBKS; ribokinase	2.7.1.15	0	1	0
K02575	NRT, narK, nrtP, nasA; MFS transporter, NNP family, nitrate/nitrite transporter	N/A	2	1	3
K15576	nrtABCD, nasF, cynA; nitrate/nitrite transport system ATP-binding protein	N/A	2	1	1
K00370	narGHI, narZ, nxrA; nitrate reductase / nitrite oxidoreductase, alpha subunit	1.7.5.1 1.7.99.-	1	0	2
K02567	napA; nitrate reductase (cytochrome)	1.9.6.1	1	1	0
K00459	ncd2, npd; nitronate monooxygenase	1.13.12.16	3	4	2
K15864	nirS; nitrite reductase (NO-forming) / hydroxylamine reductase	1.7.2.1 1.7.99.1	1	0	2
K00368	nirK; nitrite reductase (NO-forming)	1.7.2.1	0	1	0
K04561	norB; nitric oxide reductase subunit B	1.7.2.5	1	1	1
K00376	nosZ; nitrous-oxide reductase	1.7.2.4	2	1	2
K02586	nifDKH; nitrogenase molybdenum-iron protein alpha chain	1.18.6.1	0	0	0
K00362	nirB; nitrite reductase (NADH) large subunit	1.7.1.15	3	2	1
K00363	nirD; nitrite reductase (NADH) small subunit	1.7.1.15	2	1	1
K03385	nrfAH; nitrite reductase (cytochrome c-552)	1.7.2.2	0	0	0
K01915	glnA, GLUL; glutamine synthetase	6.3.1.2	0	0	0
K00260	GDH2; glutamate dehydrogenase	1.4.1.2	0	1	0
K15371	gltBD; glutamate synthase (NADPH)	1.4.1.13	1	1	1
K17218	sqr; sulfide:quinone oxidoreductase	1.8.5.4	1	0	0
K17230	fccA; cytochrome subunit of sulfide dehydrogenase	N/A	5	3	1
-	An unindentified reaction spontaneously reacting with glutathione for producing glutathione persulfide intermediates	-	0	0	0
K17725	ETHE1; sulfur dioxygenase	1.13.11.18	2	0	1
K05301	sor; sulfite dehydrogenase	1.8.2.1	0	0	0
K08357	ttrABC; tetrathionate reductase	N/A	1	0	0
K01011	TST, MPST, sseA; thiosulfate/3-mercaptopyruvate sulfurtransferase	2.8.1.1 2.8.1.2	1	3	1
K17222	soxA; L-cysteine S-thiosulfotransferase	2.8.5.2	0	1	0
K17226	soxY; sulfur-oxidizing protein SoxY	N/A	1	2	0
K17224	soxB; S-sulfosulfanyl-L-cysteine sulfohydrolase	3.1.6.20	0	1	0
K17225	soxC; sulfane dehydrogenase subunit SoxC	1.8.2.6	0	0	0
K02046	cysU; sulfate/thiosulfate transport system permease protein	N/A	1	1	1
K00956	cysN; sulfate adenylyltransferase subunit 1	2.7.7.4	1	1	0
K00390	cysH; phosphoadenosine phosphosulfate reductase	1.8.4.8 1.8.4.10	1	1	0
K00381	cysI; sulfite reductase (NADPH) hemoprotein	1.8.1.2	1	1	1

## Sheet: supplementary Figure S8
Fig.S8a								Fig.S8b									Fig.S8c								Fig.S8d							Fig.S8e						Fig.S8f							Fig.S8g
Time (h)	Nitrite_mean	Nitrate_mean	Sulfate_mean	Organic matter_mean	Time (h)	Viable cell numbers		Time (h)	Nitrite_mean	Nitrate_mean	Sulfate_mean	Sulfide_mean	Organic matter_mean	Time (h)	Viable cell numbers		Time (h)	Nitrite_mean	Nitrate_mean	Sulfate_mean	Sulfide_mean	Time (h)	Viable cell numbers		Time (h)	Nitrite_mean	Nitrate_mean	Sulfate_mean	Zero sulfur_mean	Organic matter_mean		Time (h)	Nitrite_mean	Nitrate_mean	Sulfate_mean	Zero sulfur_mean		Time (h)	Nitrite_mean	Nitrate_mean	Sulfate_mean	Thiosulfate_mean	Organic matter_mean		Time (h)	Nitrite_mean	Nitrate_mean	Sulfate_mean	Thiosulfate_mean
0	0	206.76	0	581.55	0	6032		0	0	187.23	0.0072	116.531	89.13	0	5131		0	0	133.99	2.3	158.13	0	4983		0	0	207.23	2.31	440.6	141.13		0	0	203.33	4.51	442.78		0	0	165.09	0	531.12	119.15		0	0	173.8	32.59	539.77
22.56	43.39	155.61	3.492	503.845	25	38142		17.92	29.71	146.21	0.18	84.03	38.71	43	45305		17.92	2.64	116.39	5.05	148.75	43	7123		14	7.88	188	2.24	436.32	104.74		14	3.21	194.3	4.31	421.34		27	137.88	41.72	11.3	516.6	15.34		24	15.12	165.14	34.07	539.78
30	73.64	89.65	2.49	468	53	85304		38.08	142.16	27.62	0	17.69	2.93	92	123044		38.08	16.8	102.35	1.61	120.36	92	11226		42	87.31	103	5.11	411.54	87.21		42	13.36	183.2	5.62	427.64		51	10.79	0	92.15	443.46	0		59	16.49	156.73	37.69	507.52
46.07	151.51	0	0	394.136	108	116126		60.48	162.84	0	0.1	0	0	138	92692		60.48	23.87	87.2	2.75	125.94	138	12473		74	126.43	26	63.1	379.09	33.54		74	17.21	177.64	4.89	423.59		75	2.07	0	125.81	402.77	0		97	23.36	149.6	66.17	501.2
64.06	10.95	0	0.756	267.69				85.12	95.15	0	47.04	0	0				85.12	31.64	79.62	11.92	122.94		11809		86	118.07	3	60.36	332.15	0		86	18.64	172.36	5.11	431.88		96	0	0	133.42	413.33	0		143	17.58	148.13	63.7	501.84
75	0	0	0	218.25				108.64	0	0	110.29	0	2.34				108.64	34.04	75.09	3.9	119.15				112	46.28	0	96.12	306.07	0		112	17.21	174.21	5.34	428.95		112	0	0	136.21	411.34	0
101	0	0	0	210.6				132.16	0	0	106.79	0	0				132.16	32.39	77.41	1.15	116.17				153	0	0	134.3	284.44	0		153	18.44	171.64	5.27	430.47		122	0	0	135.91	407.92	0
125.95	0	0	0	210

[truncated: 2 more sheets: supplementary Figure S10, supplementary Figure S11]
